# Supplementary material for: Gene Expression Profiling during Early Acute Febrile Stage of Dengue Infection Can Predict the Disease Outcome
Source: PLoS One. 2009 Nov 19;4(11):e7892. doi: 10.1371/journal.pone.0007892 (PMC2775946; doi:10.1371/journal.pone.0007892)
Supplement: Material S4 — The top 40 genes with the most significant p-values among the 1981 genes selected, for each of the four comparisons (D (DF+DHF) vs. ND, DF vs. ND, DHF vs. ND and DF vs DHF), along with fold change values, average signal intensity, and annotation from the DAVID Bioinformatics Database at NIAID/NIH (http://david.abcc.ncifcrf.gov/). (0.11 MB XLS) [file pone.0007892.s004.xls]

## Sheet: DF vs DHF
Probe Set ID	Symbol	Gene Title	p-val	rank	fc	rank	avg_sig	rank	DAVID Summary	GO Biological Process Description	GO Molecular Function Description	GO Cellular Component Description	Pathway	Pathway Hyperlink
204279_at	PSMB9	proteasome (prosome, macropain) subunit, beta type, 9 (large multifunctional peptidase 2)	5e-05	1	1.5788	368	8.4562	452	[RefSeq Summary:] The proteasome is a multicatalytic proteinase complex with a highly ordered ring-shaped 20S core structure. The core structure is composed of 4 rings of 28 non-identical subunits; 2 rings are composed of 7 alpha subunits and 2 rings are composed of 7 beta subunits. Proteasomes are distributed throughout eukaryotic cells at a high concentration and cleave peptides in an ATP/ubiqu…	proteolysis /// ubiquitin-dependent protein catabolism /// immune response	threonine endopeptidase activity /// endopeptidase activity /// peptidase activity /// hydrolase activity /// protein phosphatase inhibitor activity	cytosol /// proteasome core complex (sensu Eukaryota) /// protein complex /// proteasome complex (sensu Eukaryota)	Proteasome_Degradation /// Proteasome_Degradation /// Proteasome	www.genmapp.org/HTML_MAPPs/Human/Hs_Contributed_20051123/physiological_process-GenMAPP/Hs_Proteasome_Degradation/Hs_Proteasome_Degradation.htm /// www.genmapp.org/HTML_MAPPs/Human/Hs_Contributed_20051123/physiological_process-GenMAPP/Hs_Proteasome_Degradation/Hs_Proteasome_Degradation.htm /// www.genome.ad.jp/dbget-bin/show_pathway?MAP03050+3.4.25.1
1568592_at	RNF36	ring finger protein 36	0.000119	2	2.3447	57	6.7868	1813		---	protein binding /// zinc ion binding /// metal ion binding	---	---	---
212185_x_at	MT2A	metallothionein 2A	0.000184	3	1.7931	205	8.322	549		copper ion homeostasis	copper ion binding /// zinc ion binding /// metal ion binding /// copper ion binding /// cadmium ion binding /// copper ion binding /// zinc ion binding /// cadmium ion binding	cytoplasm	---	---
222435_s_at	UBE2J1	ubiquitin-conjugating enzyme E2, J1 (UBC6 homolog, yeast)	0.000419	4	-2.3147	62	7.3763	1401	[RefSeq Summary:] The modification of proteins with ubiquitin is an important cellular mechanism for targeting abnormal or short-lived proteins for degradation. Ubiquitination involves at least three classes of enzymes: ubiquitin-activating enzymes, or E1s, ubiquitin-conjugating enzymes, or E2s, and ubiquitin-protein ligases, or E3s. This gene encodes a member of the E2 ubiquitin-conjugating enzy…	ubiquitin cycle /// protein modification	ubiquitin-protein ligase activity /// ligase activity	endoplasmic reticulum /// membrane /// integral to membrane	Ubiquitin mediated proteolysis /// Parkinsons disease /// Huntingtons disease	www.genome.ad.jp/dbget-bin/show_pathway?MAP04120+6.3.2.19 /// www.genome.ad.jp/dbget-bin/show_pathway?MAP05020+6.3.2.19 /// www.genome.ad.jp/dbget-bin/show_pathway?MAP05040+6.3.2.19
212593_s_at	PDCD4	programmed cell death 4 (neoplastic transformation inhibitor)	0.000465	5	-1.4445	496	7.5556	1233	[RefSeq Summary:] This gene encodes a protein localized to the nucleus in proliferating cells. Expression of this gene is modulated by cytokines in natural killer and T cells. The gene product is thought to play a role in apoptosis but the specific role has not yet been determined. Two transcripts encoding different isoforms have been identified.	apoptosis	---	---	---	---
200610_s_at	NCL	nucleolin	0.000569	6	-1.5782	369	7.7589	1009	[RefSeq Summary:] Nucleolin (NCL), a eukaryotic nucleolar phosphoprotein, is involved in the synthesis and maturation of ribosomes. It is located mainly in dense fibrillar regions of the nucleolus. Human NCL gene consists of 14 exons with 13 introns and spans approximately 11kb. The intron 11 of the NCL gene encodes a small nucleolar RNA, termed U20.	---	nucleotide binding /// nucleic acid binding /// DNA binding /// RNA binding /// RNA binding	nucleus /// nucleolus	---	---
221875_x_at	HLA-F	major histocompatibility complex, class I, F	0.000621	7	1.43	515	8.4362	464		antigen presentation /// antigen presentation, endogenous antigen /// antigen processing, endogenous antigen via MHC class I /// immune response	MHC class I receptor activity /// MHC class I receptor activity	membrane /// integral to membrane /// MHC class I protein complex	Proteasome_Degradation /// Proteasome_Degradation /// Proteasome_Degradation /// Proteasome_Degradation /// Proteasome_Degradation	www.genmapp.org/HTML_MAPPs/Human/Hs_Contributed_20051123/physiological_process-GenMAPP/Hs_Proteasome_Degradation/Hs_Proteasome_Degradation.htm /// www.genmapp.org/HTML_MAPPs/Human/Hs_Contributed_20051123/physiological_process-GenMAPP/Hs_Proteasome_Degradation/Hs_Proteasome_Degradation.htm /// www.genmapp.org/HTML_MAPPs/Human/Hs_Contributed_20051123/physiological_process-GenMAPP/Hs_Proteasome_Degr…
209933_s_at	CD300A	CD300a molecule	0.000864	8	2.1544	90	7.079	1648	[RefSeq Summary:] The CMRF35 antigen (CMRF35A; MIM 606786), which was identified by reactivity with a monoclonal antibody, is present on monocytes, neutrophils, and some T and B lymphocytes. CMRF35H is recognized by the same antibody and is distinct from CMRF35 (Green et al., 1998 [PubMed 9701027]).[supplied by OMIM]	cell adhesion	receptor activity /// protein binding	membrane /// integral to membrane	---	---
215214_at	IGL@	Immunoglobulin lambda locus	0.001172	9	-3.0718	10	6.3888	1915	[RefSeq Summary:] Immunoglobulins recognize foreign antigens and initiate immune responses such as phagocytosis and the complement system. Each immunoglobulin molecule consists of two identical heavy chains and two identical light chains. There are two classes of light chains, kappa and lambda. This region represents the germline organization of the lambda light chain locus. The locus includes V …	immune response /// antigen presentation, endogenous antigen /// antigen processing, endogenous antigen via MHC class I /// immune response	antigen binding /// MHC class I receptor activity /// antigen binding	---	---	---
221474_at	MRLC2	myosin regulatory light chain MRLC2	0.001244	10	1.2847	797	8.6979	313		---	calcium ion binding	---	---	---
208581_x_at	MT1X	metallothionein 1X	0.001294	11	2.2122	79	7.5485	1241		response to metal ion /// electron transport	copper ion binding /// zinc ion binding /// cadmium ion binding /// metal ion binding /// metal ion binding /// iron ion binding	---	---	---
211452_x_at	LRRFIP1	leucine rich repeat (in FLII) interacting protein 1	0.001476	12	1.4494	492	8.7862	283		regulation of transcription from RNA polymerase II promoter /// negative regulation of transcription	RNA polymerase II transcription factor activity /// double-stranded RNA binding /// transcriptional repressor activity	nucleus /// nucleus /// cytoplasm /// cytoskeleton	---	---
201601_x_at	IFITM1	interferon induced transmembrane protein 1 (9-27)	0.001576	13	1.5969	352	8.6038	369		regulation of progression through cell cycle /// immune response /// cell surface receptor linked signal transduction /// negative regulation of cell proliferation /// response to biotic stimulus	receptor signaling protein activity /// protein binding	plasma membrane /// integral to membrane /// membrane	---	---
209014_at	MAGED1	melanoma antigen family D, 1	0.001644	14	-2.0342	114	7.0617	1661	[RefSeq Summary:] This gene is a member of the melanoma antigen gene (MAGE) family. Most of the genes of this family encode tumor specific antigens that are not expressed in normal adult tissues except testis. Although the protein encoded by this gene shares strong homology with members of the MAGE family, it is expressed in almost all normal adult tissues. This gene has been demonstrated to be i…	---	---	---	---	---
214150_x_at	ATP6V0E	ATPase, H+ transporting, lysosomal 9kDa, V0 subunit e	0.00176	15	1.3477	664	8.9288	223	[RefSeq Summary:] This gene encodes a component of vacuolar ATPase (V-ATPase), a multisubunit enzyme that mediates acidification of eukaryotic intracellular organelles. V-ATPase dependent organelle acidification is necessary for such intracellular processes as protein sorting, zymogen activation, and receptor-mediated endocytosis. V-ATPase is comprised of a cytosolic V1 domain and a transmembrane…	ion transport /// ATP synthesis coupled proton transport /// proton transport /// transport /// proton transport	transporter activity /// hydrolase activity /// hydrogen-transporting ATP synthase activity, rotational mechanism /// hydrogen-transporting ATPase activity, rotational mechanism /// hydrogen ion transporter activity /// hydrogen-transporting ATPase activity, rotational mechanism	membrane fraction /// membrane /// proton-transporting two-sector ATPase complex /// integral to membrane	Oxidative phosphorylation /// ATP synthesis /// Photosynthesis /// Flagellar assembly /// Type III secretion system /// Epithelial cell signaling in Helicobacter pylori	www.genome.ad.jp/dbget-bin/show_pathway?MAP00190+3.6.3.14 /// www.genome.ad.jp/dbget-bin/show_pathway?MAP00193+3.6.3.14 /// www.genome.ad.jp/dbget-bin/show_pathway?MAP00195+3.6.3.14 /// www.genome.ad.jp/dbget-bin/show_pathway?MAP02040+3.6.3.14 /// www.genome.ad.jp/dbget-bin/show_pathway?MAP03070+3.6.3.14 /// www.genome.ad.jp/dbget-bin/show_pathway?MAP05120+3.6.3.14
203044_at	CHSY1	carbohydrate (chondroitin) synthase 1	0.001841	16	1.4027	566	7.8411	919		---	transferase activity /// metal ion binding /// glucuronosyl-N-acetylgalactosaminyl-proteoglycan 4-beta-N-acetylgalactosaminyltransferase activity /// N-acetylgalactosaminyl-proteoglycan 3-beta-glucuronosyltransferase activity	Golgi stack /// membrane /// integral to membrane	---	---
235529_x_at	C20orf118	Chromosome 20 open reading frame 118	0.001886	17	1.6089	334	8.5961	379		---	---	---	---	---
203416_at	CD53	CD53 molecule	0.00198	18	1.3513	652	8.7833	284	[RefSeq Summary:] The protein encoded by this gene is a member of the transmembrane 4 superfamily, also known as the tetraspanin family. Most of these members are cell-surface proteins that are characterized by the presence of four hydrophobic domains. The proteins mediate signal transduction events that play a role in the regulation of cell development, activation, growth and motility. This enco…	signal transduction /// antimicrobial humoral response (sensu Vertebrata)	---	plasma membrane /// integral to plasma membrane /// membrane /// integral to membrane	---	---
235964_x_at	C20orf118	Chromosome 20 open reading frame 118	0.001997	19	1.5776	371	8.6481	339		---	---	---	---	---
202270_at	GBP1	guanylate binding protein 1, interferon-inducible, 67kDa /// guanylate binding protein 1, interferon-inducible, 67kDa	0.00216	20	1.9967	123	7.8344	929	[RefSeq Summary:] Guanylate binding protein expression is induced by interferon. Guanylate binding proteins are characterized by their ability to specifically bind guanine nucleotides (GMP, GDP, and GTP) and are distinguished from the GTP-binding proteins by the presence of 2 binding motifs rather than 3	immune response	nucleotide binding /// GTPase activity /// GTP binding /// GTP binding	membrane	---	---
201172_x_at	ATP6V0E	ATPase, H+ transporting, lysosomal 9kDa, V0 subunit e	0.002317	21	1.3355	701	8.2173	615	[RefSeq Summary:] This gene encodes a component of vacuolar ATPase (V-ATPase), a multisubunit enzyme that mediates acidification of eukaryotic intracellular organelles. V-ATPase dependent organelle acidification is necessary for such intracellular processes as protein sorting, zymogen activation, and receptor-mediated endocytosis. V-ATPase is comprised of a cytosolic V1 domain and a transmembrane…	ion transport /// ATP synthesis coupled proton transport /// proton transport /// transport /// proton transport	transporter activity /// hydrolase activity /// hydrogen-transporting ATP synthase activity, rotational mechanism /// hydrogen-transporting ATPase activity, rotational mechanism /// hydrogen ion transporter activity /// hydrogen-transporting ATPase activity, rotational mechanism	membrane fraction /// membrane /// proton-transporting two-sector ATPase complex /// integral to membrane	Oxidative phosphorylation /// ATP synthesis /// Photosynthesis /// Flagellar assembly /// Type III secretion system /// Epithelial cell signaling in Helicobacter pylori	www.genome.ad.jp/dbget-bin/show_pathway?MAP00190+3.6.3.14 /// www.genome.ad.jp/dbget-bin/show_pathway?MAP00193+3.6.3.14 /// www.genome.ad.jp/dbget-bin/show_pathway?MAP00195+3.6.3.14 /// www.genome.ad.jp/dbget-bin/show_pathway?MAP02040+3.6.3.14 /// www.genome.ad.jp/dbget-bin/show_pathway?MAP03070+3.6.3.14 /// www.genome.ad.jp/dbget-bin/show_pathway?MAP05120+3.6.3.14
201336_at	VAMP3	vesicle-associated membrane protein 3 (cellubrevin)	0.002351	22	1.8814	161	7.1191	1612	[RefSeq Summary:] Synaptobrevins/VAMPs, syntaxins, and the 25-kD synaptosomal-associated protein are the main components of a protein complex involved in the docking and/or fusion of synaptic vesicles with the presynaptic membrane. This gene is a member of the vesicle-associated membrane protein (VAMP)/synaptobrevin family. Because of its high homology to other known VAMPs, its broad tissue distr…	protein complex assembly /// vesicle docking during exocytosis /// membrane fusion /// vesicle-mediated transport /// exocytosis	---	membrane /// integral to membrane /// synaptosome /// synapse /// integral to membrane	---	---
226459_at	PIK3AP1	phosphoinositide-3-kinase adaptor protein 1	0.002432	23	1.784	210	7.8028	967		---	kinase activity	---	---	---
201786_s_at	ADAR	adenosine deaminase, RNA-specific	0.002492	24	1.3729	612	8.6116	363	[RefSeq Summary:] This gene encodes the enzyme responsible for RNA editing by site-specific deamination of adenosines. This enzyme destabilizes double stranded RNA through conversion of adenosine to inosine. Alternative splicing of this gene results in several transcript variants, three which are characterized by deletion of exons 6 and/or 7.	RNA processing /// mRNA processing /// base conversion or substitution editing /// antimicrobial humoral response (sensu Vertebrata) /// RNA editing	DNA binding /// double-stranded RNA binding /// double-stranded RNA adenosine deaminase activity /// double-stranded RNA adenosine deaminase activity /// zinc ion binding /// hydrolase activity /// metal ion binding /// double-stranded RNA adenosine deaminase activity /// RNA binding /// adenosine deaminase activity /// double-stranded RNA adenosine deaminase activity	intracellular /// nucleus /// cytoplasm /// nucleus	---	---
207761_s_at	METTL7A	methyltransferase like 7A	0.002606	25	-1.585	361	7.6029	1169		---	S-adenosylmethionine-dependent methyltransferase activity /// transferase activity /// methyltransferase activity	---	---	---
204224_s_at	GCH1	GTP cyclohydrolase 1 (dopa-responsive dystonia)	0.002631	26	1.6161	326	8.327	545	[RefSeq Summary:] GTP cyclohydrolase I (EC 3.5.4.16) catalyzes the conversion of GTP to D-erythro-7,8-dihydroneopterin triphosphate, the first and rate-limiting step in tetrahydrobiopterin (BH4) biosynthesis. Tetrahydrobiopterin is an essential cofactor for 3 aromatic amino acid monooxygenases: phenylalanine, tyrosine, and tryptophan hydroxylases. Animals can synthesize tetrahydrobiopterin in viv…	L-phenylalanine catabolism /// tetrahydrobiopterin biosynthesis /// nitric oxide biosynthesis /// neurotransmitter metabolism /// biosynthesis	GTP cyclohydrolase I activity /// hydrolase activity /// catalytic activity /// GTP cyclohydrolase I activity	---	Folate biosynthesis	www.genome.ad.jp/dbget-bin/show_pathway?MAP00790+3.5.4.16
209906_at	C3AR1	complement component 3a receptor 1	0.002707	27	4.5817	3	6.0814	1961		cell motility /// chemotaxis /// smooth muscle contraction /// inflammatory response /// cellular defense response /// signal transduction /// G-protein coupled receptor protein signaling pathway /// elevation of cytosolic calcium ion concentration /// circulation /// response to stimulus /// G-protein coupled receptor protein signaling pathway /// elevation of cytosolic calcium ion concentration	rhodopsin-like receptor activity /// phosphoinositide phospholipase C activity /// receptor activity /// complement component C3a receptor activity /// C3a anaphylatoxin receptor activity /// G-protein coupled receptor activity /// signal transducer activity /// G-protein coupled receptor activity /// anaphylatoxin receptor activity /// C3a anaphylatoxin receptor activity /// G-protein coupled re…	plasma membrane /// integral to plasma membrane /// membrane /// integral to membrane	GPCRDB_Class_A_Rhodopsin-like /// Peptide_GPCRs	www.genmapp.org/HTML_MAPPs/Human/Hs_Contributed_20051123/molecular_function_GenMAPP/Hs_GPCRDB_Class_A_Rhodopsin-like/Hs_GPCRDB_Class_A_Rhodopsin-like.htm /// www.genmapp.org/HTML_MAPPs/Human/Hs_Contributed_20051123/molecular_function_GenMAPP/Hs_Peptide_GPCRs/Hs_Peptide_GPCRs.htm
209879_at	SELPLG	selectin P ligand	0.002757	28	1.5125	434	7.4685	1315	[RefSeq Summary:] SELPLG is the high affinity counter-receptor for P-selectin on myeloid cells and stimulated T lymphocytes. As such, it plays a critical role in the tethering of these cells to activated platelets or endothelia expressing P-selectin. The organization of the SELPG gene closely resembles that of CD43 and the human platelet glycoprotein GpIb-alpha both of which have an intron in the…	cell adhesion /// cell adhesion	receptor binding /// sugar binding /// bacterial binding /// protein binding	membrane fraction /// integral to plasma membrane /// membrane /// integral to membrane /// integral to membrane	---	---
201296_s_at	WSB1	WD repeat and SOCS box-containing 1	0.00276	29	1.4536	487	8.0606	735	[RefSeq Summary:] This gene encodes a member of the WD-protein subfamily. This protein shares a high sequence identity to mouse and chick proteins. It contains several WD-repeats spanning most of the protein and an SOCS box in the C-terminus. The function of this protein has not been determined. Alternative splicing of this gene generates 3 transcript variants.	intracellular signaling cascade	kinase activity	---	---	---
209124_at	MYD88	myeloid differentiation primary response gene (88)	0.002823	30	1.8194	192	8.0611	734	[Proteome Summary:] Associates with the IL1 receptor complex; contains a death domain and has similarity to IL1 receptors	inflammatory response /// cell surface receptor linked signal transduction /// positive regulation of I-kappaB kinase/NF-kappaB cascade /// signal transduction /// immune response /// signal transduction	signal transducer activity /// transmembrane receptor activity /// death receptor binding /// protein binding /// protein binding	membrane	---	---
204007_at	FCGR3B	Fc fragment of IgG, low affinity IIIb, receptor (CD16b)	0.002868	31	4.1952	4	6.1543	1950		immune response	receptor activity /// IgG binding	membrane	---	---
1559882_at	SAMHD1	SAM domain and HD domain 1	0.003019	32	2.4624	42	5.7873	1976		immune response /// signal transduction /// immune response	catalytic activity /// 3,5-cyclic-nucleotide phosphodiesterase activity	intracellular	---	---
209142_s_at	UBE2G1	ubiquitin-conjugating enzyme E2G 1 (UBC7 homolog, yeast)	0.003307	33	-2.1036	98	6.9206	1751	[RefSeq Summary:] The modification of proteins with ubiquitin is an important cellular mechanism for targeting abnormal or short-lived proteins for degradation. Ubiquitination involves at least three classes of enzymes: ubiquitin-activating enzymes, or E1s, ubiquitin-conjugating enzymes, or E2s, and ubiquitin-protein ligases, or E3s. This gene encodes a member of the E2 ubiquitin-conjugating enzy…	ubiquitin cycle /// protein modification	ubiquitin-protein ligase activity /// ligase activity	---	Ubiquitin mediated proteolysis /// Parkinsons disease /// Huntingtons disease	www.genome.ad.jp/dbget-bin/show_pathway?MAP04120+6.3.2.19 /// www.genome.ad.jp/dbget-bin/show_pathway?MAP05020+6.3.2.19 /// www.genome.ad.jp/dbget-bin/show_pathway?MAP05040+6.3.2.19
217995_at	SQRDL	sulfide quinone reductase-like (yeast)	0.003312	34	1.4912	453	7.7882	984		---	oxidoreductase activity	mitochondrion	---	---
201694_s_at	EGR1	early growth response 1	0.00334	35	3.2916	6	6.1035	1960	[RefSeq Summary:] The protein encoded by this gene belongs to the EGR family of C2H2-type zinc-finger proteins. It is a nuclear protein and functions as a transcriptional regulator. The products of target genes it activates are required for differentitation and mitogenesis. Studies suggest this is a cancer suppresor gene.	transcription /// regulation of transcription, DNA-dependent	transcription factor activity /// zinc ion binding /// metal ion binding /// nucleic acid binding /// DNA binding /// DNA binding	nucleus	Ovarian_Infertility_Genes	www.genmapp.org/HTML_MAPPs/Human/Hs_Contributed_20051123/cellular_process-GenMAPP/Hs_Ovarian_Infertility_Genes/Hs_Ovarian_Infertility_Genes.htm
224516_s_at	CXXC5	CXXC finger 5 /// CXXC finger 5	0.003382	36	-1.6791	289	7.2149	1530		positive regulation of I-kappaB kinase/NF-kappaB cascade /// positive regulation of I-kappaB kinase/NF-kappaB cascade	DNA binding /// zinc ion binding /// signal transducer activity /// signal transducer activity	---	---	---
206461_x_at	MT1H	metallothionein 1H	0.003445	37	2.0475	110	6.755	1824		---	copper ion binding /// protein binding /// zinc ion binding /// cadmium ion binding /// metal ion binding /// metal ion binding	---	---	---
201690_s_at	TPD52	tumor protein D52	0.003567	38	-2.2114	80	7.0498	1671		morphogenesis /// B cell differentiation /// secretion	calcium ion binding /// protein homodimerization activity /// protein heterodimerization activity /// protein binding /// identical protein binding	endoplasmic reticulum /// perinuclear region /// cytoplasm	---	---
229874_x_at	---	CDNA clone IMAGE:3960708	0.003804	39	1.5431	409	7.0407	1678		---	---	---	---	---
205267_at	POU2AF1	POU domain, class 2, associating factor 1	0.00391	40	-2.7707	17	8.0521	740		transcription /// regulation of transcription, DNA-dependent /// transcription from RNA polymerase II promoter /// humoral immune response /// cell cycle arrest /// negative regulation of cell proliferation /// neuron differentiation	transcription coactivator activity /// transcription cofactor activity	nucleus	---	---

## Sheet: D vs ND
Probe Set ID	Symbol	Gene Title	p-val	rank	fc	rank	avg_sig	rank	DAVID Summary	GO Biological Process Description	GO Molecular Function Description	GO Cellular Component Description	Pathway	Pathway Hyperlink
226905_at	FAM101B	family with sequence similarity 101, member B	0	1	-1.7443	202	7.5405	1231		---	---	---	---	---
204661_at	CD52	CD52 molecule /// CD52 molecule	3.9e-05	2	-1.9724	120	8.1298	681		---	---	membrane fraction /// integral to plasma membrane /// membrane	---	---
212063_at	CD44	CD44 molecule (Indian blood group)	4.9e-05	3	-1.7056	232	7.7305	1020		cell adhesion /// cell-matrix adhesion /// cell-cell adhesion	receptor activity /// collagen binding /// hyaluronic acid binding /// hyaluronic acid binding /// protein binding /// protein binding	integral to plasma membrane /// membrane /// integral to membrane	---	---
211962_s_at	ZFP36L1	zinc finger protein 36, C3H type-like 1	5.9e-05	4	-1.9941	114	7.2681	1487	[RefSeq Summary:] This gene is a member of the TIS11 family of early response genes. Family members are induced by various agonists such as the phorbol ester TPA and the polypeptide mitogen EGF. The gene is well conserved across species and has a promoter that contains motifs seen in other early-response genes. The encoded protein contains a distinguishing putative zinc finger domain with a repea…	---	transcription factor activity /// protein binding /// zinc ion binding /// metal ion binding /// nucleic acid binding /// DNA binding	nucleus /// nucleus	---	---
213399_x_at	RPN2	ribophorin II	0.000107	5	1.6789	247	8.3277	533	[RefSeq Summary:] This gene encodes a type I integral membrane protein found only in the rough endoplasmic reticulum. The encoded protein is part of an N-oligosaccharyl transferase complex that links high mannose oligosaccharides to asparagine residues found in the Asn-X-Ser/Thr consensus motif of nascent polypeptide chains. This protein is similar in sequence to the yeast oligosaccharyl transfer…	protein modification /// protein amino acid N-linked glycosylation via asparagine /// protein amino acid N-linked glycosylation via asparagine	dolichyl-diphosphooligosaccharide-protein glycotransferase activity /// dolichyl-diphosphooligosaccharide-protein glycotransferase activity /// transferase activity	oligosaccharyl transferase complex /// oligosaccharyl transferase complex /// membrane /// integral to membrane /// endoplasmic reticulum /// endoplasmic reticulum membrane	Proteasome_Degradation /// N-Glycan biosynthesis /// Glycan structures - biosynthesis 1	www.genmapp.org/HTML_MAPPs/Human/Hs_Contributed_20051123/physiological_process-GenMAPP/Hs_Proteasome_Degradation/Hs_Proteasome_Degradation.htm /// www.genome.ad.jp/dbget-bin/show_pathway?MAP00510+2.4.1.119 /// www.genome.ad.jp/dbget-bin/show_pathway?MAP01030+2.4.1.119
224451_x_at	ARHGAP9	Rho GTPase activating protein 9 /// Rho GTPase activating protein 9	0.000113	6	-1.4585	470	7.7561	1001		---	GTPase activator activity	---	---	---
213537_at	HLA-DPA1	major histocompatibility complex, class II, DP alpha 1	0.000117	7	-2.5446	45	6.9361	1741	[RefSeq Summary:] HLA-DPA1 belongs to the HLA class II alpha chain paralogues. This class II molecule is a heterodimer consisting of an alpha (DPA) and a beta (DPB) chain, both anchored in the membrane. It plays a central role in the immune system by presenting peptides derived from extracellular proteins. Class II molecules are expressed in antigen presenting cells (APC: B lymphocytes, dendritic…	immune response /// immune response /// antigen presentation, exogenous antigen /// antigen processing, exogenous antigen via MHC class II	MHC class II receptor activity /// MHC class II receptor activity	integral to plasma membrane /// membrane /// integral to membrane	---	---
213491_x_at	RPN2	ribophorin II	0.000119	8	1.6238	298	8.366	509	[RefSeq Summary:] This gene encodes a type I integral membrane protein found only in the rough endoplasmic reticulum. The encoded protein is part of an N-oligosaccharyl transferase complex that links high mannose oligosaccharides to asparagine residues found in the Asn-X-Ser/Thr consensus motif of nascent polypeptide chains. This protein is similar in sequence to the yeast oligosaccharyl transfer…	protein modification /// protein amino acid N-linked glycosylation via asparagine /// protein amino acid N-linked glycosylation via asparagine	dolichyl-diphosphooligosaccharide-protein glycotransferase activity /// dolichyl-diphosphooligosaccharide-protein glycotransferase activity /// transferase activity	oligosaccharyl transferase complex /// oligosaccharyl transferase complex /// membrane /// integral to membrane /// endoplasmic reticulum /// endoplasmic reticulum membrane	Proteasome_Degradation /// N-Glycan biosynthesis /// Glycan structures - biosynthesis 1	www.genmapp.org/HTML_MAPPs/Human/Hs_Contributed_20051123/physiological_process-GenMAPP/Hs_Proteasome_Degradation/Hs_Proteasome_Degradation.htm /// www.genome.ad.jp/dbget-bin/show_pathway?MAP00510+2.4.1.119 /// www.genome.ad.jp/dbget-bin/show_pathway?MAP01030+2.4.1.119
221767_x_at	HDLBP	high density lipoprotein binding protein (vigilin)	0.000131	9	2.7809	28	7.3955	1368		lipid metabolism /// lipid transport /// steroid metabolism /// cholesterol metabolism /// transport /// cholesterol metabolism	nucleic acid binding /// RNA binding /// lipid transporter activity /// lipid binding	nucleus /// plasma membrane	---	---
219155_at	PITPNC1	phosphatidylinositol transfer protein, cytoplasmic 1	0.000133	10	-1.8424	164	7.205	1536	[RefSeq Summary:] This gene encodes a member of the phosphatidylinositol transfer protein family. The encoded cytoplasmic protein transfers phosphatidylinositol from one membrane compartment to another. Two transcript variants encoding distinct isoforms have been identified for this gene.	transport /// signal transduction	phosphatidylinositol transporter activity	intracellular /// cytoplasm	---	---
209014_at	MAGED1	melanoma antigen family D, 1	0.000153	11	2.1404	87	6.8593	1777	[RefSeq Summary:] This gene is a member of the melanoma antigen gene (MAGE) family. Most of the genes of this family encode tumor specific antigens that are not expressed in normal adult tissues except testis. Although the protein encoded by this gene shares strong homology with members of the MAGE family, it is expressed in almost all normal adult tissues. This gene has been demonstrated to be i…	---	---	---	---	---
222753_s_at	SPCS3	signal peptidase complex subunit 3 homolog (S. cerevisiae)	0.000207	12	2.2348	75	7.3586	1399		signal peptide processing	signal peptidase activity /// peptidase activity /// hydrolase activity	endoplasmic reticulum /// signal peptidase complex /// microsome /// membrane /// integral to membrane	---	---
203743_s_at	TDG	thymine-DNA glycosylase	0.000354	13	1.5	424	7.8981	854	[RefSeq Summary:] The process of spontaneous hydrolytic deamination affects all DNA bases with exocyclic amino groups (Lindahl, 1982 [PubMed 6287922]). Hydrolytic deamination of 5-methylcytosine leads to the formation of G/T mismatches. These G/T mismatches are corrected to G/C basepairs by a mismatch-specific DNA-binding glycosylase, TDG.[supplied by OMIM]	carbohydrate metabolism /// DNA repair /// base-excision repair /// response to DNA damage stimulus	damaged DNA binding /// protein binding /// pyrimidine-specific mismatch base pair DNA N-glycosylase activity /// hydrolase activity, acting on glycosyl bonds /// hydrolase activity	nucleus /// nucleoplasm	---	---
200949_x_at	RPS20	ribosomal protein S20	0.00037	14	-1.5288	388	8.1475	668	[RefSeq Summary:] Ribosomes, the organelles that catalyze protein synthesis, consist of a small 40S subunit and a large 60S subunit. Together these subunits are composed of 4 RNA species and approximately 80 structurally distinct proteins. This gene encodes a ribosomal protein that is a component of the 40S subunit. The protein belongs to the S10P family of ribosomal proteins. It is located in th…	protein biosynthesis	structural constituent of ribosome /// protein binding	small ribosomal subunit /// intracellular /// ribosome /// ribonucleoprotein complex	Ribosomal_Proteins /// Ribosomal_Proteins /// mRNA_processing_binding_Reactome /// Ribosomal_Proteins	www.genmapp.org/HTML_MAPPs/Human/Hs_Contributed_20051123/molecular_function_GenMAPP/Hs_Ribosomal_Proteins/Hs_Ribosomal_Proteins.htm /// www.genmapp.org/HTML_MAPPs/Mouse/Mm_Contributed_20051212/molecular_function_GenMAPP/Mm_Ribosomal_Proteins/Mm_Ribosomal_Proteins.htm /// www.genmapp.org/HTML_MAPPs/Mouse/Mm_Contributed_20051212/cellular_process-GenMAPP/Mm_mRNA_processing_binding_Reactome/Mm_mRNA_p…
200087_s_at	TMED2	transmembrane emp24 domain trafficking protein 2 /// transmembrane emp24 domain trafficking protein 2	0.000375	15	1.5409	368	8.0463	735		intracellular protein transport /// ER to Golgi vesicle-mediated transport /// vesicle targeting /// transport /// protein transport /// intracellular protein transport	---	microsome /// ER-Golgi intermediate compartment /// Golgi stack /// plasma membrane /// integral to membrane /// zymogen granule membrane /// membrane /// integral to membrane /// microsome /// integral to membrane	---	---
1559910_at	FLJ20701	Hypothetical protein FLJ20701	0.000423	16	-2.0834	93	6.0403	1964		---	---	---	---	---
210293_s_at	SEC23B	Sec23 homolog B (S. cerevisiae)	0.00048	17	1.8829	147	7.1034	1620	[RefSeq Summary:] The protein encoded by this gene is a member of the SEC23 subfamily of the SEC23/SEC24 family, which is involved in vesicle trafficking. The encoded protein has similarity to yeast Sec23p component of COPII. COPII is the coat protein complex responsible for vesicle budding from the ER. The function of this gene product has been implicated in cargo selection and concentration. Th…	intracellular protein transport /// ER to Golgi vesicle-mediated transport /// vesicle-mediated transport /// transport /// protein transport	protein binding /// zinc ion binding	endoplasmic reticulum /// Golgi stack /// membrane /// COPII vesicle coat	---	---
213687_s_at	RPL35A	ribosomal protein L35a	0.000562	18	-1.5695	337	8.4981	429	[RefSeq Summary:] Ribosomes, the organelles that catalyze protein synthesis, consist of a small 40S subunit and a large 60S subunit. Together these subunits are composed of 4 RNA species and approximately 80 structurally distinct proteins. This gene encodes a ribosomal protein that is a component of the 60S subunit. The protein belongs to the L35AE family of ribosomal proteins. It is located in t…	protein biosynthesis /// nuclear mRNA splicing, via spliceosome /// mRNA export from nucleus /// nuclear mRNA splicing, via spliceosome /// mRNA processing	tRNA binding /// structural constituent of ribosome /// protein binding /// ATP-dependent RNA helicase activity /// nucleotide binding /// nucleic acid binding /// helicase activity /// ATP binding /// ATP-dependent helicase activity /// hydrolase activity /// RNA binding /// protein binding /// RNA binding /// structural constituent of ribosome	ribosome /// cytosolic large ribosomal subunit (sensu Eukaryota) /// nucleus /// nucleus /// intracellular /// ribonucleoprotein complex /// cytoplasm /// nucleus	Ribosomal_Proteins	www.genmapp.org/HTML_MAPPs/Human/Hs_Contributed_20051123/molecular_function_GenMAPP/Hs_Ribosomal_Proteins/Hs_Ribosomal_Proteins.htm
224806_at	TRIM25	tripartite motif-containing 25	0.000612	19	1.9769	117	7.6367	1116		---	transcription factor activity /// protein binding /// zinc ion binding /// metal ion binding	---	---	---
201336_at	VAMP3	vesicle-associated membrane protein 3 (cellubrevin)	0.000633	20	-1.6178	304	7.2837	1476	[RefSeq Summary:] Synaptobrevins/VAMPs, syntaxins, and the 25-kD synaptosomal-associated protein are the main components of a protein complex involved in the docking and/or fusion of synaptic vesicles with the presynaptic membrane. This gene is a member of the vesicle-associated membrane protein (VAMP)/synaptobrevin family. Because of its high homology to other known VAMPs, its broad tissue distr…	protein complex assembly /// vesicle docking during exocytosis /// membrane fusion /// vesicle-mediated transport /// exocytosis	---	membrane /// integral to membrane /// synaptosome /// synapse /// integral to membrane	---	---
200598_s_at	HSP90B1	heat shock protein 90kDa beta (Grp94), member 1	0.000664	21	4.3968	5	6.4235	1914		response to hypoxia /// protein folding /// anti-apoptosis /// anti-apoptosis /// protein transport /// sequestering of calcium ion /// response to unfolded protein	RNA binding /// calcium ion binding /// ATP binding /// virion binding /// low-density lipoprotein receptor binding /// unfolded protein binding /// protein binding /// calcium ion binding	endoplasmic reticulum lumen /// endoplasmic reticulum membrane /// microsome /// cytosol /// perinuclear region /// endoplasmic reticulum /// endoplasmic reticulum	---	---
240165_at	---	Transcribed locus, weakly similar to XP_209041.2 PREDICTED: similar to KIAA1503 protein [Homo sapiens]	0.000687	22	-2.0036	109	7.6194	1137		---	---	---	---	---
229872_s_at	LOC440667 /// LOC440669 /// LOC642441	hypothetical LOC440667 /// hypothetical LOC440669 /// hypothetical protein LOC642441	0.000687	23	-2.3399	61	7.8856	863		---	---	---	---	---
211656_x_at	HLA-DQB1	major histocompatibility complex, class II, DQ beta 1 /// major histocompatibility complex, class II, DQ beta 1	0.000702	24	-2.3344	63	6.5429	1883		immune response /// immune response /// antigen presentation, exogenous antigen /// antigen processing, exogenous antigen via MHC class II	MHC class II receptor activity /// MHC class II receptor activity	membrane /// membrane /// integral to membrane	---	---
225912_at	TP53INP1	tumor protein p53 inducible nuclear protein 1	0.000825	25	1.635	285	8.1934	627		apoptosis	---	nucleus	---	---
204440_at	CD83	CD83 molecule	0.000844	26	-2.8956	22	7.6525	1096		defense response /// humoral immune response /// signal transduction	---	plasma membrane /// integral to plasma membrane /// membrane /// integral to membrane	---	---
212569_at	SMCHD1	structural maintenance of chromosomes flexible hinge domain containing 1	0.000999	27	1.6701	255	7.3612	1395		chromosome organization and biogenesis	protein binding /// ATP binding	chromosome	---	---
221760_at	MAN1A1	Mannosidase, alpha, class 1A, member 1	0.001023	28	2.4278	53	7.2547	1499	[RefSeq Summary:] This gene encodes a class I mammalian Golgi 1,2-mannosidase which is a type II transmembrane protein. This protein catalyzes the removal of 3 distinct mannose residues from peptide-bound Man(9)-GlcNAc(2) oligosaccharides and belongs to family 47 of glycosyl hydrolases.	carbohydrate metabolism /// protein amino acid N-linked glycosylation	mannosyl-oligosaccharide 1,2-alpha-mannosidase activity /// mannosyl-oligosaccharide 1,2-alpha-mannosidase activity /// calcium ion binding /// calcium ion binding /// mannosidase activity /// hydrolase activity, acting on glycosyl bonds	membrane fraction /// endoplasmic reticulum /// ER-Golgi intermediate compartment /// Golgi stack /// membrane /// integral to membrane	N-Glycan biosynthesis /// High-mannose type N-glycan biosynthesis /// Glycan structures - biosynthesis 1	www.genome.ad.jp/dbget-bin/show_pathway?MAP00510+3.2.1.113 /// www.genome.ad.jp/dbget-bin/show_pathway?MAP00513+3.2.1.113 /// www.genome.ad.jp/dbget-bin/show_pathway?MAP01030+3.2.1.113
216640_s_at	PDIA6	protein disulfide isomerase family A, member 6	0.001064	29	2.8677	23	6.7811	1815		electron transport /// protein folding	protein disulfide isomerase activity /// isomerase activity /// protein disulfide isomerase activity	endoplasmic reticulum /// ER-Golgi intermediate compartment /// endoplasmic reticulum	---	---
234764_x_at	LOC96610 /// IGL@	Hypothetical protein similar to KIAA0187 gene product /// Immunoglobulin lambda locus	0.001162	30	5.5892	1	6.5022	1895	[RefSeq Summary:] Immunoglobulins recognize foreign antigens and initiate immune responses such as phagocytosis and the complement system. Each immunoglobulin molecule consists of two identical heavy chains and two identical light chains. There are two classes of light chains, kappa and lambda. This region represents the germline organization of the lambda light chain locus. The locus includes V …	immune response /// antigen presentation, endogenous antigen /// antigen processing, endogenous antigen via MHC class I /// immune response	antigen binding /// MHC class I receptor activity /// antigen binding	extracellular region	---	---
200017_at	RPS27A	ribosomal protein S27a /// ribosomal protein S27a	0.001197	31	-1.5864	322	8.7558	299	[RefSeq Summary:] Ubiquitin, a highly conserved protein that has a major role in targeting cellular proteins for degradation by the 26S proteosome, is synthesized as a precursor protein consisting of either polyubiquitin chains or a single ubiquitin fused to an unrelated protein. This gene encodes a fusion protein consisting of ubiquitin at the N terminus and ribosomal protein S27a at the C termi…	protein biosynthesis /// protein modification /// protein ubiquitination /// positive regulation of transcription /// cell cycle /// axon guidance /// ER-associated protein catabolism /// long-term strengthening of neuromuscular junction /// proteasomal ubiquitin-dependent protein catabolism /// regulation of synaptic plasticity	structural constituent of ribosome /// protein binding /// transcription regulator activity /// zinc ion binding /// metal ion binding	intracellular /// ribosome /// ribonucleoprotein complex /// nucleus	Ribosomal_Proteins /// DNA_replication_Reactome /// Proteasome_Degradation /// DNA_replication_Reactome /// Ribosomal_Proteins	www.genmapp.org/HTML_MAPPs/Human/Hs_Contributed_20051123/molecular_function_GenMAPP/Hs_Ribosomal_Proteins/Hs_Ribosomal_Proteins.htm /// www.genmapp.org/HTML_MAPPs/Human/Hs_Contributed_20051123/cellular_process-GenMAPP/Hs_DNA_replication_Reactome/Hs_DNA_replication_Reactome.htm /// www.genmapp.org/HTML_MAPPs/Human/Hs_Contributed_20051123/physiological_process-GenMAPP/Hs_Proteasome_Degradation/Hs_P…
200020_at	TARDBP	TAR DNA binding protein /// TAR DNA binding protein	0.001218	32	1.8105	175	7.5453	1227	[RefSeq Summary:] HIV-1, the causative agent of acquired immunodeficiency syndrome (AIDS), contains an RNA genome that produces a chromosomally integrated DNA during the replicative cycle. Activation of HIV-1 gene expression by the transactivator Tat is dependent on an RNA regulatory element (TAR) located downstream of the transcription initiation site. The protein encoded by this gene is a trans…	nuclear mRNA splicing, via spliceosome /// transcription /// regulation of transcription, DNA-dependent /// transcription from RNA polymerase II promoter /// mitosis /// mRNA processing	nucleotide binding /// transcription factor activity /// RNA binding /// protein binding /// microtubule binding /// nucleic acid binding /// DNA binding	nucleus /// nucleus	---	---
211048_s_at	PDIA4	protein disulfide isomerase family A, member 4 /// protein disulfide isomerase family A, member 4	0.001223	33	2.7304	30	6.9488	1727		electron transport /// protein secretion	protein disulfide isomerase activity /// calcium ion binding /// isomerase activity	endoplasmic reticulum lumen /// endoplasmic reticulum	---	---
204949_at	ICAM3	intercellular adhesion molecule 3	0.001256	34	-1.4167	543	8.2033	615	[RefSeq Summary:] The protein encoded by this gene is a member of the intercellular adhesion molecule (ICAM) family. All ICAM proteins are type I transmembrane glycoproteins, contain 2-9 immunoglobulin-like C2-type domains, and bind to the leukocyte adhesion LFA-1 protein. This protein is constitutively and abundantly expressed by all leucocytes and may be the most important ligand for LFA-1 in t…	cell-cell adhesion /// protein amino acid phosphorylation /// intracellular signaling cascade /// cell adhesion /// electron transport /// transport /// protein amino acid phosphorylation	integrin binding /// nucleotide binding /// protein kinase activity /// protein-tyrosine kinase activity /// Janus kinase activity /// ATP binding /// kinase activity /// transferase activity /// protein binding /// iron ion binding /// metal ion binding /// iron-sulfur cluster binding /// nucleic acid binding /// RNA binding /// non-membrane spanning protein tyrosine kinase activity /// receptor…	plasma membrane /// integral to plasma membrane /// cytoskeleton /// membrane /// integral to membrane /// nucleus	---	---
208091_s_at	ECOP	EGFR-coamplified and overexpressed protein /// EGFR-coamplified and overexpressed protein	0.00126	35	1.5328	384	7.7799	974		positive regulation of I-kappaB kinase/NF-kappaB cascade	signal transducer activity	---	---	---
225547_at	HBII-276HG	HBII-276 host gene	0.001359	36	-1.4427	500	8.1259	685		---	---	---	---	---
212560_at	C11orf32	chromosome 11 open reading frame 32	0.001368	37	-1.5357	377	7.7719	980		---	---	---	---	---
217868_s_at	DREV1	DORA reverse strand protein 1	0.001398	38	-1.6989	236	7.5736	1188		---	---	---	---	---
218358_at	CRELD2	cysteine-rich with EGF-like domains 2	0.001435	39	2.4209	54	7.8194	942		---	structural molecule activity /// calcium ion binding	---	---	---
220646_s_at	KLRF1	killer cell lectin-like receptor subfamily F, member 1	0.00158	40	-1.569	338	7.7325	1018	[Proteome Summary:] Member of a subfamily of killer cell lectin-like receptors; contains two immunoreceptor tyrosine-based inhibitory-like motifs	cell surface receptor linked signal transduction /// antimicrobial humoral response (sensu Vertebrata)	sugar binding /// MHC class I receptor activity /// receptor activity /// transmembrane receptor activity	integral to plasma membrane /// membrane /// membrane /// integral to membrane	---	---

## Sheet: DF vs ND
Probe Set ID	Symbol	Gene Title	p-val	rank	fc	rank	avg_sig	rank	DAVID Summary	GO Biological Process Description	GO Molecular Function Description	GO Cellular Component Description	Pathway	Pathway Hyperlink
224806_at	TRIM25	tripartite motif-containing 25	0.000117	1	2.3902	43	7.6081	1149		---	transcription factor activity /// protein binding /// zinc ion binding /// metal ion binding	---	---	---
200949_x_at	RPS20	ribosomal protein S20	0.000401	2	-1.5702	278	8.2147	616	[RefSeq Summary:] Ribosomes, the organelles that catalyze protein synthesis, consist of a small 40S subunit and a large 60S subunit. Together these subunits are composed of 4 RNA species and approximately 80 structurally distinct proteins. This gene encodes a ribosomal protein that is a component of the 40S subunit. The protein belongs to the S10P family of ribosomal proteins. It is located in th…	protein biosynthesis	structural constituent of ribosome /// protein binding	small ribosomal subunit /// intracellular /// ribosome /// ribonucleoprotein complex	Ribosomal_Proteins /// Ribosomal_Proteins /// mRNA_processing_binding_Reactome /// Ribosomal_Proteins	www.genmapp.org/HTML_MAPPs/Human/Hs_Contributed_20051123/molecular_function_GenMAPP/Hs_Ribosomal_Proteins/Hs_Ribosomal_Proteins.htm /// www.genmapp.org/HTML_MAPPs/Mouse/Mm_Contributed_20051212/molecular_function_GenMAPP/Mm_Ribosomal_Proteins/Mm_Ribosomal_Proteins.htm /// www.genmapp.org/HTML_MAPPs/Mouse/Mm_Contributed_20051212/cellular_process-GenMAPP/Mm_mRNA_processing_binding_Reactome/Mm_mRNA_p…
226905_at	FAM101B	family with sequence similarity 101, member B	0.000428	3	-1.8823	127	7.6142	1144		---	---	---	---	---
212063_at	CD44	CD44 molecule (Indian blood group)	0.000702	4	-1.7465	180	7.8144	957		cell adhesion /// cell-matrix adhesion /// cell-cell adhesion	receptor activity /// collagen binding /// hyaluronic acid binding /// hyaluronic acid binding /// protein binding /// protein binding	integral to plasma membrane /// membrane /// integral to membrane	---	---
219155_at	PITPNC1	phosphatidylinositol transfer protein, cytoplasmic 1	0.000813	5	-1.8634	137	7.3121	1450	[RefSeq Summary:] This gene encodes a member of the phosphatidylinositol transfer protein family. The encoded cytoplasmic protein transfers phosphatidylinositol from one membrane compartment to another. Two transcript variants encoding distinct isoforms have been identified for this gene.	transport /// signal transduction	phosphatidylinositol transporter activity	intracellular /// cytoplasm	---	---
225547_at	HBII-276HG	HBII-276 host gene	0.000916	6	-1.5162	326	8.1711	655		---	---	---	---	---
213687_s_at	RPL35A	ribosomal protein L35a	0.000921	7	-1.7092	198	8.5381	414	[RefSeq Summary:] Ribosomes, the organelles that catalyze protein synthesis, consist of a small 40S subunit and a large 60S subunit. Together these subunits are composed of 4 RNA species and approximately 80 structurally distinct proteins. This gene encodes a ribosomal protein that is a component of the 60S subunit. The protein belongs to the L35AE family of ribosomal proteins. It is located in t…	protein biosynthesis /// nuclear mRNA splicing, via spliceosome /// mRNA export from nucleus /// nuclear mRNA splicing, via spliceosome /// mRNA processing	tRNA binding /// structural constituent of ribosome /// protein binding /// ATP-dependent RNA helicase activity /// nucleotide binding /// nucleic acid binding /// helicase activity /// ATP binding /// ATP-dependent helicase activity /// hydrolase activity /// RNA binding /// protein binding /// RNA binding /// structural constituent of ribosome	ribosome /// cytosolic large ribosomal subunit (sensu Eukaryota) /// nucleus /// nucleus /// intracellular /// ribonucleoprotein complex /// cytoplasm /// nucleus	Ribosomal_Proteins	www.genmapp.org/HTML_MAPPs/Human/Hs_Contributed_20051123/molecular_function_GenMAPP/Hs_Ribosomal_Proteins/Hs_Ribosomal_Proteins.htm
212593_s_at	PDCD4	programmed cell death 4 (neoplastic transformation inhibitor)	0.001122	8	-1.671	223	7.6006	1160	[RefSeq Summary:] This gene encodes a protein localized to the nucleus in proliferating cells. Expression of this gene is modulated by cytokines in natural killer and T cells. The gene product is thought to play a role in apoptosis but the specific role has not yet been determined. Two transcripts encoding different isoforms have been identified.	apoptosis	---	---	---	---
225929_s_at	C17orf27	chromosome 17 open reading frame 27	0.001125	9	1.8563	140	7.8546	909		ubiquitin cycle /// transport	protein binding /// zinc ion binding /// metal ion binding /// carrier activity /// catalytic activity	extracellular space	---	---
229872_s_at	LOC440667 /// LOC440669 /// LOC642441	hypothetical LOC440667 /// hypothetical LOC440669 /// hypothetical protein LOC642441	0.001261	10	-2.2634	56	8.0696	730		---	---	---	---	---
204661_at	CD52	CD52 molecule /// CD52 molecule	0.001564	11	-1.8348	147	8.2871	567		---	---	membrane fraction /// integral to plasma membrane /// membrane	---	---
212560_at	C11orf32	chromosome 11 open reading frame 32	0.001623	12	-1.5866	269	7.8417	922		---	---	---	---	---
217868_s_at	DREV1	DORA reverse strand protein 1	0.001755	13	-1.7181	194	7.6638	1097		---	---	---	---	---
224841_x_at	GAS5	growth arrest-specific 5	0.002049	14	-1.7152	196	7.5896	1176		---	---	---	---	---
208966_x_at	IFI16	interferon, gamma-inducible protein 16	0.00211	15	2.3111	50	8.1848	644	[Proteome Summary:] Interferon (IFN)-inducible protein 16; may be involved in myeloid differentiation; shares a 200-residue domain with other IFN-inducible proteins	transcription /// regulation of transcription, DNA-dependent /// immune response /// cell proliferation /// response to virus /// monocyte differentiation /// DNA damage response, signal transduction by p53 class mediator resulting in induction of apoptosis	nucleic acid binding /// DNA binding /// double-stranded DNA binding /// protein binding /// transcriptional repressor activity	nucleus /// nucleoplasm /// nucleolus	---	---
243271_at	SAMD9L	Sterile alpha motif domain containing 9-like	0.002577	16	3.3703	6	6.3103	1930		---	---	---	---	---
208819_at	RAB8A	RAB8A, member RAS oncogene family	0.00262	17	1.8587	139	7.3977	1378	[RefSeq Summary:] The protein encoded by this gene is a member of the RAS superfamily which are small GTP/GDP-binding proteins with an average size of 200 amino acids. The RAS-related proteins of the RAB/YPT family may play a role in the transport of proteins from the endoplasmic reticulum to the Golgi and the plasma membrane. This protein shares 97%, 96%, and 51% similarity with the dog RAB8, mo…	small GTPase mediated signal transduction /// protein transport /// transport	nucleotide binding /// GTP binding	membrane	---	---
204031_s_at	PCBP2	poly(rC) binding protein 2	0.00277	18	-1.5597	290	7.3907	1385	[RefSeq Summary:] The protein encoded by this gene appears to be multifunctional. It along with PCBP-1 and hnRNPK corresponds to the major cellular poly(rC)-binding proteins. It contains three K-homologous (KH) domains which may be involved in RNA binding. This encoded protein together with PCBP-1 also functions as translational coactivators of poliovirus RNA via a sequence-specific interaction w…	mRNA metabolism	nucleic acid binding /// DNA binding /// RNA binding /// catalytic activity /// RNA binding	nucleus /// cytoplasm /// ribonucleoprotein complex /// nucleus	---	---
206332_s_at	IFI16	interferon, gamma-inducible protein 16	0.003506	19	1.9708	107	8.012	760	[Proteome Summary:] Interferon (IFN)-inducible protein 16; may be involved in myeloid differentiation; shares a 200-residue domain with other IFN-inducible proteins	transcription /// regulation of transcription, DNA-dependent /// immune response /// cell proliferation /// response to virus /// monocyte differentiation /// DNA damage response, signal transduction by p53 class mediator resulting in induction of apoptosis /// regulation of transcription, DNA-dependent /// hemopoiesis /// myeloid cell differentiation	nucleic acid binding /// DNA binding /// double-stranded DNA binding /// protein binding /// transcriptional repressor activity	nucleus /// nucleoplasm /// nucleolus /// nucleus	---	---
225814_at	XRN1	5-3 exoribonuclease 1	0.003758	20	1.458	392	8.3686	505		cell cycle /// negative regulation of progression through cell cycle	DNA binding /// RNA binding /// exonuclease activity /// hydrolase activity /// nuclease activity	nucleus	---	---
224565_at	TncRNA	trophoblast-derived noncoding RNA	0.003834	21	2.3227	49	7.6322	1125	[RefSeq Summary:] This gene encodes menin, a putative tumor suppressor associated with a syndrome known as multiple endocrine neoplasia type 1. In vitro studies have shown menin is localized to the nucleus, possesses two functional nuclear localization signals, and inhibits transcriptional activation by JunD, however, the function of this protein is not known. Two messages have been detected on n…	---	---	---	---	---
200017_at	RPS27A	ribosomal protein S27a /// ribosomal protein S27a	0.004036	22	-1.9498	115	8.7408	307	[RefSeq Summary:] Ubiquitin, a highly conserved protein that has a major role in targeting cellular proteins for degradation by the 26S proteosome, is synthesized as a precursor protein consisting of either polyubiquitin chains or a single ubiquitin fused to an unrelated protein. This gene encodes a fusion protein consisting of ubiquitin at the N terminus and ribosomal protein S27a at the C termi…	protein biosynthesis /// protein modification /// protein ubiquitination /// positive regulation of transcription /// cell cycle /// axon guidance /// ER-associated protein catabolism /// long-term strengthening of neuromuscular junction /// proteasomal ubiquitin-dependent protein catabolism /// regulation of synaptic plasticity	structural constituent of ribosome /// protein binding /// transcription regulator activity /// zinc ion binding /// metal ion binding	intracellular /// ribosome /// ribonucleoprotein complex /// nucleus	Ribosomal_Proteins /// DNA_replication_Reactome /// Proteasome_Degradation /// DNA_replication_Reactome /// Ribosomal_Proteins	www.genmapp.org/HTML_MAPPs/Human/Hs_Contributed_20051123/molecular_function_GenMAPP/Hs_Ribosomal_Proteins/Hs_Ribosomal_Proteins.htm /// www.genmapp.org/HTML_MAPPs/Human/Hs_Contributed_20051123/cellular_process-GenMAPP/Hs_DNA_replication_Reactome/Hs_DNA_replication_Reactome.htm /// www.genmapp.org/HTML_MAPPs/Human/Hs_Contributed_20051123/physiological_process-GenMAPP/Hs_Proteasome_Degradation/Hs_P…
203964_at	NMI	N-myc (and STAT) interactor	0.004678	23	1.946	116	7.7172	1036	[RefSeq Summary:] NMYC interactor (NMI) encodes a protein that interacts with NMYC and CMYC (two members of the oncogene Myc family), and other transcription factors containing a Zip, HLH, or HLH-Zip motif. The NMI protein also interacts with all STATs except STAT2 and augments STAT-mediated transcription in response to cytokines IL2 and IFN-gamma. The NMI mRNA has low expression levels in all hu…	transcription from RNA polymerase II promoter /// inflammatory response /// JAK-STAT cascade	transcription cofactor activity /// protein binding	cytoplasm	---	---
204440_at	CD83	CD83 molecule	0.004942	24	-3.0939	12	7.848	919		defense response /// humoral immune response /// signal transduction	---	plasma membrane /// integral to plasma membrane /// membrane /// integral to membrane	---	---
201795_at	LBR	lamin B receptor	0.005124	25	1.4267	442	8.5939	377	[RefSeq Summary:] The protein encoded by this gene belongs to the ERG4/ERG24 family. It localized in the nuclear envelope inner membrane and anchors the lamina and the heterochromatin to the membrane. It may mediate interaction between chromatin and lamin B. Mutations of this gene has been associated with autosomal recessive HEM/Greenberg skeletal dysplasia. Alternative splicing occurs at this lo…	---	nucleic acid binding /// DNA binding /// receptor activity /// lamin binding /// DNA binding	nucleus /// integral to nuclear inner membrane /// membrane /// integral to membrane /// integral to membrane	---	---
210293_s_at	SEC23B	Sec23 homolog B (S. cerevisiae)	0.005152	26	1.7879	164	6.9556	1724	[RefSeq Summary:] The protein encoded by this gene is a member of the SEC23 subfamily of the SEC23/SEC24 family, which is involved in vesicle trafficking. The encoded protein has similarity to yeast Sec23p component of COPII. COPII is the coat protein complex responsible for vesicle budding from the ER. The function of this gene product has been implicated in cargo selection and concentration. Th…	intracellular protein transport /// ER to Golgi vesicle-mediated transport /// vesicle-mediated transport /// transport /// protein transport	protein binding /// zinc ion binding	endoplasmic reticulum /// Golgi stack /// membrane /// COPII vesicle coat	---	---
201649_at	UBE2L6	ubiquitin-conjugating enzyme E2L 6	0.005167	27	2.0749	88	8.1018	703	[RefSeq Summary:] The modification of proteins with ubiquitin is an important cellular mechanism for targeting abnormal or short-lived proteins for degradation. Ubiquitination involves at least three classes of enzymes: ubiquitin-activating enzymes (E1s), ubiquitin-conjugating enzymes (E2s) and ubiquitin-protein ligases (E3s). This gene encodes a member of the E2 ubiquitin-conjugating enzyme fami…	ubiquitin cycle /// protein modification /// protein modification	ubiquitin conjugating enzyme activity /// ubiquitin-protein ligase activity /// ubiquitin-protein ligase activity /// protein binding /// ligase activity	---	Ubiquitin mediated proteolysis /// Parkinsons disease /// Huntingtons disease	www.genome.ad.jp/dbget-bin/show_pathway?MAP04120+6.3.2.19 /// www.genome.ad.jp/dbget-bin/show_pathway?MAP05020+6.3.2.19 /// www.genome.ad.jp/dbget-bin/show_pathway?MAP05040+6.3.2.19
205255_x_at	TCF7	transcription factor 7 (T-cell specific, HMG-box)	0.005249	28	-1.782	166	8.0676	731		transcription /// regulation of transcription, DNA-dependent /// regulation of transcription from RNA polymerase II promoter /// immune response /// Wnt receptor signaling pathway	DNA binding /// RNA polymerase II transcription factor activity	nucleus	---	---
244061_at	ARHGAP15	Rho GTPase activating protein 15	0.005355	29	-1.8253	150	7.1733	1564		regulation of cell shape	protein binding /// Rac GTPase activator activity /// GTPase activator activity	---	---	---
200028_s_at	STARD7	START domain containing 7 /// START domain containing 7	0.005449	30	1.3625	549	8.1402	679	[RefSeq Summary:] Although the function of this gene is not known, its existence is supported by mRNA and EST data. The predicted gene product contains a region similar to the STAR-related lipid transfer (START) domain, which is often present in proteins involved in the cell signaling mediated by lipid binding. Two alternatively spliced transcript variants that encode an identical protein have be…	---	---	---	---	---
203396_at	PSMA4	proteasome (prosome, macropain) subunit, alpha type, 4	0.005642	31	1.727	191	7.5283	1256	[RefSeq Summary:] The proteasome is a multicatalytic proteinase complex with a highly ordered ring-shaped 20S core structure. The core structure is composed of 4 rings of 28 non-identical subunits; 2 rings are composed of 7 alpha subunits and 2 rings are composed of 7 beta subunits. Proteasomes are distributed throughout eukaryotic cells at a high concentration and cleave peptides in an ATP/ubiqu…	ubiquitin-dependent protein catabolism	threonine endopeptidase activity /// endopeptidase activity /// peptidase activity /// hydrolase activity	cytosol /// proteasome core complex (sensu Eukaryota) /// protein complex /// proteasome complex (sensu Eukaryota)	Circadian_Exercise /// Proteasome_Degradation /// Circadian_Exercise /// Proteasome_Degradation /// Proteasome	www.genmapp.org/HTML_MAPPs/Human/Hs_Contributed_20051123/physiological_process-GenMAPP/Hs_Circadian_Exercise/Hs_Circadian_Exercise.htm /// www.genmapp.org/HTML_MAPPs/Human/Hs_Contributed_20051123/physiological_process-GenMAPP/Hs_Proteasome_Degradation/Hs_Proteasome_Degradation.htm /// www.genmapp.org/HTML_MAPPs/Human/Hs_Contributed_20051123/physiological_process-GenMAPP/Hs_Circadian_Exercise/Hs_C…
226177_at	GLTP	glycolipid transfer protein	0.005921	32	-1.5814	272	7.469	1317	[RefSeq Summary:] The protein encoded by this gene is similar to bovine and porcine proteins which accelerate transfer of certain glycosphingolipids and glyceroglycolipids between membranes. It is thought to be a cytoplasmic protein.	glycolipid transport /// transport /// lipid transport	glycolipid transporter activity /// glycolipid binding /// lipid binding	membrane	---	---
214470_at	KLRB1	killer cell lectin-like receptor subfamily B, member 1 /// killer cell lectin-like receptor subfamily B, member 1	0.006005	33	-2.1803	66	7.5078	1275	[RefSeq Summary:] Natural killer (NK) cells are lymphocytes that mediate cytotoxicity and secrete cytokines after immune stimulation. Several genes of the C-type lectin superfamily, including the rodent NKRP1 family of glycoproteins, are expressed by NK cells and may be involved in the regulation of NK cell function. The KLRB1 protein contains an extracellular domain with several motifs character…	cell surface receptor linked signal transduction /// antimicrobial humoral response (sensu Vertebrata)	transmembrane receptor activity /// sugar binding /// sugar binding	plasma membrane	---	---
222229_x_at	RPL26 /// LOC400055	ribosomal protein L26 /// similar to 60S ribosomal protein L26 (Silica-induced gene 20 protein) (SIG-20)	0.006264	34	-1.7642	173	7.5762	1187		protein biosynthesis	structural constituent of ribosome	intracellular /// large ribosomal subunit /// ribosome /// ribonucleoprotein complex	Ribosomal_Proteins /// Ribosomal_Proteins /// mRNA_processing_binding_Reactome	www.genmapp.org/HTML_MAPPs/Human/Hs_Contributed_20051123/molecular_function_GenMAPP/Hs_Ribosomal_Proteins/Hs_Ribosomal_Proteins.htm /// www.genmapp.org/HTML_MAPPs/Mouse/Mm_Contributed_20051212/molecular_function_GenMAPP/Mm_Ribosomal_Proteins/Mm_Ribosomal_Proteins.htm /// www.genmapp.org/HTML_MAPPs/Mouse/Mm_Contributed_20051212/cellular_process-GenMAPP/Mm_mRNA_processing_binding_Reactome/Mm_mRNA_p…
200020_at	TARDBP	TAR DNA binding protein /// TAR DNA binding protein	0.006309	35	1.7479	179	7.4067	1373	[RefSeq Summary:] HIV-1, the causative agent of acquired immunodeficiency syndrome (AIDS), contains an RNA genome that produces a chromosomally integrated DNA during the replicative cycle. Activation of HIV-1 gene expression by the transactivator Tat is dependent on an RNA regulatory element (TAR) located downstream of the transcription initiation site. The protein encoded by this gene is a trans…	nuclear mRNA splicing, via spliceosome /// transcription /// regulation of transcription, DNA-dependent /// transcription from RNA polymerase II promoter /// mitosis /// mRNA processing	nucleotide binding /// transcription factor activity /// RNA binding /// protein binding /// microtubule binding /// nucleic acid binding /// DNA binding	nucleus /// nucleus	---	---
202446_s_at	PLSCR1	phospholipid scramblase 1	0.006693	36	2.1117	80	7.1285	1605		response to virus /// phospholipid scrambling /// platelet activation	calcium ion binding /// protein binding /// phospholipid scramblase activity /// calcium ion binding	plasma membrane /// integral to membrane /// membrane	---	---
219762_s_at	RPL36	ribosomal protein L36	0.007644	37	-1.4156	459	8.4463	462	[RefSeq Summary:] Ribosomes, the organelles that catalyze protein synthesis, consist of a small 40S subunit and a large 60S subunit. Together these subunits are composed of 4 RNA species and approximately 80 structurally distinct proteins. This gene encodes a ribosomal protein that is a component of the 60S subunit. The protein belongs to the L36E family of ribosomal proteins. It is located in th…	protein biosynthesis /// protein biosynthesis	structural constituent of ribosome /// structural constituent of ribosome	ribosome /// cytosolic large ribosomal subunit (sensu Eukaryota) /// intracellular /// ribonucleoprotein complex	Ribosomal_Proteins	www.genmapp.org/HTML_MAPPs/Human/Hs_Contributed_20051123/molecular_function_GenMAPP/Hs_Ribosomal_Proteins/Hs_Ribosomal_Proteins.htm
200905_x_at	HLA-E	major histocompatibility complex, class I, E	0.008041	38	1.2574	781	9.3505	103	[RefSeq Summary:] HLA-E belongs to the HLA class I heavy chain paralogues. This class I molecule is a heterodimer consisting of a heavy chain and a light chain (beta-2 microglobulin). The heavy chain is anchored in the membrane. HLA-E binds a restricted subset of peptides derived from the leader peptides of other class I molecules. The heavy chain is approximately 45 kDa and its gene contains 8 e…	antigen presentation /// antigen presentation, endogenous antigen /// antigen processing, endogenous antigen via MHC class I /// immune response /// protein biosynthesis /// protein biosynthesis /// inflammatory response /// protein biosynthesis	MHC class I receptor activity /// MHC class I receptor activity /// nucleic acid binding /// zinc ion binding /// metal ion binding /// nucleotide binding /// ATP binding /// ATPase activity /// nucleoside-triphosphatase activity /// structural constituent of ribosome /// ATP binding /// translation factor activity, nucleic acid binding /// ATPase activity, coupled to transmembrane movement of su…	membrane /// integral to membrane /// MHC class I protein complex /// intracellular /// ribosome /// mitochondrion /// ribonucleoprotein complex /// mitochondrial small ribosomal subunit	Proteasome_Degradation /// Proteasome_Degradation /// Proteasome_Degradation /// Proteasome_Degradation /// Proteasome_Degradation	www.genmapp.org/HTML_MAPPs/Human/Hs_Contributed_20051123/physiological_process-GenMAPP/Hs_Proteasome_Degradation/Hs_Proteasome_Degradation.htm /// www.genmapp.org/HTML_MAPPs/Human/Hs_Contributed_20051123/physiological_process-GenMAPP/Hs_Proteasome_Degradation/Hs_Proteasome_Degradation.htm /// www.genmapp.org/HTML_MAPPs/Human/Hs_Contributed_20051123/physiological_process-GenMAPP/Hs_Proteasome_Degr…
201641_at	BST2	bone marrow stromal cell antigen 2	0.008061	39	2.2624	57	6.9846	1702	[RefSeq Summary:] Bone marrow stromal cells are involved in the growth and development of B-cells. The specific function of the protein encoded by the bone marrow stromal cell antigen 2 is undetermined; however, this protein may play a role in pre-B-cell growth and in rheumatoid arthritis.	humoral immune response /// cell-cell signaling /// development /// cell proliferation /// positive regulation of I-kappaB kinase/NF-kappaB cascade	signal transducer activity	integral to plasma membrane /// membrane /// integral to membrane	---	---
240347_at	BTG1	B-cell translocation gene 1, anti-proliferative	0.008095	40	-2.2382	59	6.9735	1712		spermatid development /// negative regulation of cell proliferation /// cell migration /// negative regulation of cell growth /// regulation of apoptosis /// positive regulation of enzyme activity /// regulation of transcription /// positive regulation of endothelial cell differentiation /// positive regulation of myoblast differentiation /// positive regulation of angiogenesis	transcription cofactor activity /// kinase binding	nucleus /// nucleus /// cytoplasm	---	---

## Sheet: DHF vs ND
Probe Set ID	Symbol	Gene Title	p-val	rank	fc	rank	avg_sig	rank	DAVID Summary	GO Biological Process Description	GO Molecular Function Description	GO Cellular Component Description	Pathway	Pathway Hyperlink
209014_at	MAGED1	melanoma antigen family D, 1	1e-06	1	2.7653	67	6.9535	1707	[RefSeq Summary:] This gene is a member of the melanoma antigen gene (MAGE) family. Most of the genes of this family encode tumor specific antigens that are not expressed in normal adult tissues except testis. Although the protein encoded by this gene shares strong homology with members of the MAGE family, it is expressed in almost all normal adult tissues. This gene has been demonstrated to be i…	---	---	---	---	---
201336_at	VAMP3	vesicle-associated membrane protein 3 (cellubrevin)	8e-06	2	-2.2515	135	7.2118	1524	[RefSeq Summary:] Synaptobrevins/VAMPs, syntaxins, and the 25-kD synaptosomal-associated protein are the main components of a protein complex involved in the docking and/or fusion of synaptic vesicles with the presynaptic membrane. This gene is a member of the vesicle-associated membrane protein (VAMP)/synaptobrevin family. Because of its high homology to other known VAMPs, its broad tissue distr…	protein complex assembly /// vesicle docking during exocytosis /// membrane fusion /// vesicle-mediated transport /// exocytosis	---	membrane /// integral to membrane /// synaptosome /// synapse /// integral to membrane	---	---
222753_s_at	SPCS3	signal peptidase complex subunit 3 homolog (S. cerevisiae)	1.6e-05	3	2.6932	76	7.3878	1359		signal peptide processing	signal peptidase activity /// peptidase activity /// hydrolase activity	endoplasmic reticulum /// signal peptidase complex /// microsome /// membrane /// integral to membrane	---	---
201690_s_at	TPD52	tumor protein D52	1.8e-05	4	2.1853	148	7.1177	1595		morphogenesis /// B cell differentiation /// secretion	calcium ion binding /// protein homodimerization activity /// protein heterodimerization activity /// protein binding /// identical protein binding	endoplasmic reticulum /// perinuclear region /// cytoplasm	---	---
212311_at	KIAA0746	KIAA0746 protein	2.5e-05	5	3.0755	46	6.9856	1691		---	binding	---	---	---
211962_s_at	ZFP36L1	zinc finger protein 36, C3H type-like 1	3e-05	6	-2.3137	125	7.2991	1449	[RefSeq Summary:] This gene is a member of the TIS11 family of early response genes. Family members are induced by various agonists such as the phorbol ester TPA and the polypeptide mitogen EGF. The gene is well conserved across species and has a promoter that contains motifs seen in other early-response genes. The encoded protein contains a distinguishing putative zinc finger domain with a repea…	---	transcription factor activity /// protein binding /// zinc ion binding /// metal ion binding /// nucleic acid binding /// DNA binding	nucleus /// nucleus	---	---
204661_at	CD52	CD52 molecule /// CD52 molecule	3e-05	7	-2.0983	175	8.2004	624		---	---	membrane fraction /// integral to plasma membrane /// membrane	---	---
213399_x_at	RPN2	ribophorin II	3.6e-05	8	1.907	252	8.3354	526	[RefSeq Summary:] This gene encodes a type I integral membrane protein found only in the rough endoplasmic reticulum. The encoded protein is part of an N-oligosaccharyl transferase complex that links high mannose oligosaccharides to asparagine residues found in the Asn-X-Ser/Thr consensus motif of nascent polypeptide chains. This protein is similar in sequence to the yeast oligosaccharyl transfer…	protein modification /// protein amino acid N-linked glycosylation via asparagine /// protein amino acid N-linked glycosylation via asparagine	dolichyl-diphosphooligosaccharide-protein glycotransferase activity /// dolichyl-diphosphooligosaccharide-protein glycotransferase activity /// transferase activity	oligosaccharyl transferase complex /// oligosaccharyl transferase complex /// membrane /// integral to membrane /// endoplasmic reticulum /// endoplasmic reticulum membrane	Proteasome_Degradation /// N-Glycan biosynthesis /// Glycan structures - biosynthesis 1	www.genmapp.org/HTML_MAPPs/Human/Hs_Contributed_20051123/physiological_process-GenMAPP/Hs_Proteasome_Degradation/Hs_Proteasome_Degradation.htm /// www.genome.ad.jp/dbget-bin/show_pathway?MAP00510+2.4.1.119 /// www.genome.ad.jp/dbget-bin/show_pathway?MAP01030+2.4.1.119
234366_x_at	IGL@	Immunoglobulin lambda locus	3.6e-05	9	5.9645	5	6.1361	1951		immune response /// antigen presentation, endogenous antigen /// antigen processing, endogenous antigen via MHC class I /// immune response	antigen binding /// MHC class I receptor activity /// antigen binding	---	---	---
213537_at	HLA-DPA1	major histocompatibility complex, class II, DP alpha 1	3.7e-05	10	-3.3074	38	7.0041	1676	[RefSeq Summary:] HLA-DPA1 belongs to the HLA class II alpha chain paralogues. This class II molecule is a heterodimer consisting of an alpha (DPA) and a beta (DPB) chain, both anchored in the membrane. It plays a central role in the immune system by presenting peptides derived from extracellular proteins. Class II molecules are expressed in antigen presenting cells (APC: B lymphocytes, dendritic…	immune response /// immune response /// antigen presentation, exogenous antigen /// antigen processing, exogenous antigen via MHC class II	MHC class II receptor activity /// MHC class II receptor activity	integral to plasma membrane /// membrane /// integral to membrane	---	---
203743_s_at	TDG	thymine-DNA glycosylase	4e-05	11	1.5525	509	7.8818	867	[RefSeq Summary:] The process of spontaneous hydrolytic deamination affects all DNA bases with exocyclic amino groups (Lindahl, 1982 [PubMed 6287922]). Hydrolytic deamination of 5-methylcytosine leads to the formation of G/T mismatches. These G/T mismatches are corrected to G/C basepairs by a mismatch-specific DNA-binding glycosylase, TDG.[supplied by OMIM]	carbohydrate metabolism /// DNA repair /// base-excision repair /// response to DNA damage stimulus	damaged DNA binding /// protein binding /// pyrimidine-specific mismatch base pair DNA N-glycosylase activity /// hydrolase activity, acting on glycosyl bonds /// hydrolase activity	nucleus /// nucleoplasm	---	---
225912_at	TP53INP1	tumor protein p53 inducible nuclear protein 1	5e-05	12	1.9018	254	8.2277	599		apoptosis	---	nucleus	---	---
221739_at	C19orf10	chromosome 19 open reading frame 10	5.4e-05	13	2.3147	124	7.5045	1250		---	---	---	---	---
213491_x_at	RPN2	ribophorin II	5.6e-05	14	1.8345	284	8.3748	503	[RefSeq Summary:] This gene encodes a type I integral membrane protein found only in the rough endoplasmic reticulum. The encoded protein is part of an N-oligosaccharyl transferase complex that links high mannose oligosaccharides to asparagine residues found in the Asn-X-Ser/Thr consensus motif of nascent polypeptide chains. This protein is similar in sequence to the yeast oligosaccharyl transfer…	protein modification /// protein amino acid N-linked glycosylation via asparagine /// protein amino acid N-linked glycosylation via asparagine	dolichyl-diphosphooligosaccharide-protein glycotransferase activity /// dolichyl-diphosphooligosaccharide-protein glycotransferase activity /// transferase activity	oligosaccharyl transferase complex /// oligosaccharyl transferase complex /// membrane /// integral to membrane /// endoplasmic reticulum /// endoplasmic reticulum membrane	Proteasome_Degradation /// N-Glycan biosynthesis /// Glycan structures - biosynthesis 1	www.genmapp.org/HTML_MAPPs/Human/Hs_Contributed_20051123/physiological_process-GenMAPP/Hs_Proteasome_Degradation/Hs_Proteasome_Degradation.htm /// www.genome.ad.jp/dbget-bin/show_pathway?MAP00510+2.4.1.119 /// www.genome.ad.jp/dbget-bin/show_pathway?MAP01030+2.4.1.119
224451_x_at	ARHGAP9	Rho GTPase activating protein 9 /// Rho GTPase activating protein 9	6.5e-05	15	-1.5749	482	7.7704	981		---	GTPase activator activity	---	---	---
227404_s_at	EGR1	Early growth response 1	8.2e-05	16	-4.701	18	6.1783	1948	[RefSeq Summary:] The protein encoded by this gene belongs to the EGR family of C2H2-type zinc-finger proteins. It is a nuclear protein and functions as a transcriptional regulator. The products of target genes it activates are required for differentitation and mitogenesis. Studies suggest this is a cancer suppresor gene.	transcription /// regulation of transcription, DNA-dependent	transcription factor activity /// zinc ion binding /// metal ion binding /// nucleic acid binding /// DNA binding /// DNA binding	nucleus	Ovarian_Infertility_Genes	www.genmapp.org/HTML_MAPPs/Human/Hs_Contributed_20051123/cellular_process-GenMAPP/Hs_Ovarian_Infertility_Genes/Hs_Ovarian_Infertility_Genes.htm
221760_at	MAN1A1	Mannosidase, alpha, class 1A, member 1	8.5e-05	17	2.9971	52	7.2973	1452	[RefSeq Summary:] This gene encodes a class I mammalian Golgi 1,2-mannosidase which is a type II transmembrane protein. This protein catalyzes the removal of 3 distinct mannose residues from peptide-bound Man(9)-GlcNAc(2) oligosaccharides and belongs to family 47 of glycosyl hydrolases.	carbohydrate metabolism /// protein amino acid N-linked glycosylation	mannosyl-oligosaccharide 1,2-alpha-mannosidase activity /// mannosyl-oligosaccharide 1,2-alpha-mannosidase activity /// calcium ion binding /// calcium ion binding /// mannosidase activity /// hydrolase activity, acting on glycosyl bonds	membrane fraction /// endoplasmic reticulum /// ER-Golgi intermediate compartment /// Golgi stack /// membrane /// integral to membrane	N-Glycan biosynthesis /// High-mannose type N-glycan biosynthesis /// Glycan structures - biosynthesis 1	www.genome.ad.jp/dbget-bin/show_pathway?MAP00510+3.2.1.113 /// www.genome.ad.jp/dbget-bin/show_pathway?MAP00513+3.2.1.113 /// www.genome.ad.jp/dbget-bin/show_pathway?MAP01030+3.2.1.113
219920_s_at	GMPPB	GDP-mannose pyrophosphorylase B	8.6e-05	18	3.5309	28	6.8655	1752	[RefSeq Summary:] This gene is thought to encode a GDP-mannose pyrophosphorylase. This enzyme catalyzes the reaction which converts mannose-1-phosphate and GTP to GDP-mannose which is involved in the production of N-linked oligosaccharides. The gene encodes two transcript variants.	biosynthesis	nucleotidyltransferase activity	---	Fructose and mannose metabolism	www.genome.ad.jp/dbget-bin/show_pathway?MAP00051+2.7.7.22
200891_s_at	SSR1	signal sequence receptor, alpha (translocon-associated protein alpha)	8.9e-05	19	1.7209	349	8.3808	494	[RefSeq Summary:] The signal sequence receptor (SSR) is a glycosylated endoplasmic reticulum (ER) membrane receptor associated with protein translocation across the ER membrane. The SSR consists of 2 subunits, a 34-kD glycoprotein encoded by this gene and a 22-kD glycoprotein. This gene generates several mRNA species as a result of complex alternative polyadenylation. This gene is unusual in that…	cotranslational protein targeting to membrane /// positive regulation of cell proliferation	signal sequence binding /// calcium ion binding	endoplasmic reticulum /// membrane /// integral to membrane /// endoplasmic reticulum /// integral to membrane	---	---
224628_at	C2orf30	chromosome 2 open reading frame 30	9.1e-05	20	2.0543	191	7.5821	1173	[Proteome Summary:] Region of low similarity to a region of OS-9	---	---	---	---	---
226905_at	FAM101B	family with sequence similarity 101, member B	9.6e-05	21	-1.6477	408	7.6575	1091		---	---	---	---	---
234764_x_at	LOC96610 /// IGL@	Hypothetical protein similar to KIAA0187 gene product /// Immunoglobulin lambda locus	9.7e-05	22	7.8996	1	6.638	1849	[RefSeq Summary:] Immunoglobulins recognize foreign antigens and initiate immune responses such as phagocytosis and the complement system. Each immunoglobulin molecule consists of two identical heavy chains and two identical light chains. There are two classes of light chains, kappa and lambda. This region represents the germline organization of the lambda light chain locus. The locus includes V …	immune response /// antigen presentation, endogenous antigen /// antigen processing, endogenous antigen via MHC class I /// immune response	antigen binding /// MHC class I receptor activity /// antigen binding	extracellular region	---	---
215946_x_at	CTA-246H3.1	similar to omega protein	0.000106	23	6.3071	2	8.3214	534		immune response /// antigen presentation, endogenous antigen /// antigen processing, endogenous antigen via MHC class I	MHC class I receptor activity	---	---	---
228377_at	KLHL14	kelch-like 14 (Drosophila)	0.000109	24	5.9876	4	6.4075	1902		---	protein binding	---	---	---
212063_at	CD44	CD44 molecule (Indian blood group)	0.000114	25	-1.6742	388	7.8217	930		cell adhesion /// cell-matrix adhesion /// cell-cell adhesion	receptor activity /// collagen binding /// hyaluronic acid binding /// hyaluronic acid binding /// protein binding /// protein binding	integral to plasma membrane /// membrane /// integral to membrane	---	---
220495_s_at	C5orf14	chromosome 5 open reading frame 14	0.000123	26	2.17	155	7.3899	1354		electron transport	isomerase activity	---	---	---
201694_s_at	EGR1	early growth response 1	0.000137	27	-4.7271	17	6.2798	1930	[RefSeq Summary:] The protein encoded by this gene belongs to the EGR family of C2H2-type zinc-finger proteins. It is a nuclear protein and functions as a transcriptional regulator. The products of target genes it activates are required for differentitation and mitogenesis. Studies suggest this is a cancer suppresor gene.	transcription /// regulation of transcription, DNA-dependent	transcription factor activity /// zinc ion binding /// metal ion binding /// nucleic acid binding /// DNA binding /// DNA binding	nucleus	Ovarian_Infertility_Genes	www.genmapp.org/HTML_MAPPs/Human/Hs_Contributed_20051123/cellular_process-GenMAPP/Hs_Ovarian_Infertility_Genes/Hs_Ovarian_Infertility_Genes.htm
221004_s_at	ITM2C	integral membrane protein 2C /// integral membrane protein 2C	0.000175	28	3.4611	31	6.4231	1898		---	---	membrane /// integral to membrane	---	---
201239_s_at	SPCS2 /// LOC653566	signal peptidase complex subunit 2 homolog (S. cerevisiae) /// similar to Signal peptidase complex subunit 2 (Microsomal signal peptidase 25 kDa subunit) (SPase 25 kDa subunit)	0.00018	29	2.4612	100	7.4933	1261		signal peptide processing	signal peptidase activity /// peptidase activity /// hydrolase activity	endoplasmic reticulum /// signal peptidase complex /// microsome /// membrane /// integral to membrane	---	---
230264_s_at	AP1S2	adaptor-related protein complex 1, sigma 2 subunit	0.000184	30	-1.9056	253	7.8508	904	[RefSeq Summary:] Adaptor protein complex 1 is found at the cytoplasmic face of coated vesicles located at the Golgi complex, where it mediates both the recruitment of clathrin to the membrane and the recognition of sorting signals within the cytosolic tails of transmembrane receptors. This complex is a heterotetramer composed of two large, one medium, and one small adaptin subunit. The protein e…	transport /// intracellular protein transport /// receptor mediated endocytosis /// vesicle-mediated transport /// endocytosis /// protein transport	protein transporter activity	Golgi stack /// Golgi trans face /// coated pit /// membrane coat adaptor complex /// AP-1 adaptor complex /// clathrin vesicle coat /// Golgi apparatus /// plasma membrane	---	---
204949_at	ICAM3	intercellular adhesion molecule 3	0.000192	31	-1.5758	480	8.1975	630	[RefSeq Summary:] The protein encoded by this gene is a member of the intercellular adhesion molecule (ICAM) family. All ICAM proteins are type I transmembrane glycoproteins, contain 2-9 immunoglobulin-like C2-type domains, and bind to the leukocyte adhesion LFA-1 protein. This protein is constitutively and abundantly expressed by all leucocytes and may be the most important ligand for LFA-1 in t…	cell-cell adhesion /// protein amino acid phosphorylation /// intracellular signaling cascade /// cell adhesion /// electron transport /// transport /// protein amino acid phosphorylation	integrin binding /// nucleotide binding /// protein kinase activity /// protein-tyrosine kinase activity /// Janus kinase activity /// ATP binding /// kinase activity /// transferase activity /// protein binding /// iron ion binding /// metal ion binding /// iron-sulfur cluster binding /// nucleic acid binding /// RNA binding /// non-membrane spanning protein tyrosine kinase activity /// receptor…	plasma membrane /// integral to plasma membrane /// cytoskeleton /// membrane /// integral to membrane /// nucleus	---	---
200087_s_at	TMED2	transmembrane emp24 domain trafficking protein 2 /// transmembrane emp24 domain trafficking protein 2	0.000194	32	1.6722	390	8.0408	732		intracellular protein transport /// ER to Golgi vesicle-mediated transport /// vesicle targeting /// transport /// protein transport /// intracellular protein transport	---	microsome /// ER-Golgi intermediate compartment /// Golgi stack /// plasma membrane /// integral to membrane /// zymogen granule membrane /// membrane /// integral to membrane /// microsome /// integral to membrane	---	---
200598_s_at	HSP90B1	heat shock protein 90kDa beta (Grp94), member 1	0.000208	33	5.4842	8	6.3813	1913		response to hypoxia /// protein folding /// anti-apoptosis /// anti-apoptosis /// protein transport /// sequestering of calcium ion /// response to unfolded protein	RNA binding /// calcium ion binding /// ATP binding /// virion binding /// low-density lipoprotein receptor binding /// unfolded protein binding /// protein binding /// calcium ion binding	endoplasmic reticulum lumen /// endoplasmic reticulum membrane /// microsome /// cytosol /// perinuclear region /// endoplasmic reticulum /// endoplasmic reticulum	---	---
216640_s_at	PDIA6	protein disulfide isomerase family A, member 6	0.000209	34	3.4416	32	6.7771	1804		electron transport /// protein folding	protein disulfide isomerase activity /// isomerase activity /// protein disulfide isomerase activity	endoplasmic reticulum /// ER-Golgi intermediate compartment /// endoplasmic reticulum	---	---
216207_x_at	IGKV1D-13 /// LOC649876	immunoglobulin kappa variable 1D-13 /// similar to Ig kappa chain V-I region HK102 precursor	0.000216	35	4.8558	13	7.2275	1511		---	---	---	---	---
240165_at	---	Transcribed locus, weakly similar to XP_209041.2 PREDICTED: similar to KIAA1503 protein [Homo sapiens]	0.000234	36	-2.7041	75	7.6622	1084		---	---	---	---	---
203300_x_at	AP1S2	adaptor-related protein complex 1, sigma 2 subunit	0.000258	37	-2.1308	164	7.0062	1675	[RefSeq Summary:] Adaptor protein complex 1 is found at the cytoplasmic face of coated vesicles located at the Golgi complex, where it mediates both the recruitment of clathrin to the membrane and the recognition of sorting signals within the cytosolic tails of transmembrane receptors. This complex is a heterotetramer composed of two large, one medium, and one small adaptin subunit. The protein e…	transport /// intracellular protein transport /// receptor mediated endocytosis /// vesicle-mediated transport /// endocytosis /// protein transport	protein transporter activity	Golgi stack /// Golgi trans face /// coated pit /// membrane coat adaptor complex /// AP-1 adaptor complex /// clathrin vesicle coat /// Golgi apparatus /// plasma membrane	---	---
211048_s_at	PDIA4	protein disulfide isomerase family A, member 4 /// protein disulfide isomerase family A, member 4	0.000272	38	3.1902	40	6.9349	1719		electron transport /// protein secretion	protein disulfide isomerase activity /// calcium ion binding /// isomerase activity	endoplasmic reticulum lumen /// endoplasmic reticulum	---	---
219155_at	PITPNC1	phosphatidylinositol transfer protein, cytoplasmic 1	0.000287	39	-1.8259	287	7.2984	1450	[RefSeq Summary:] This gene encodes a member of the phosphatidylinositol transfer protein family. The encoded cytoplasmic protein transfers phosphatidylinositol from one membrane compartment to another. Two transcript variants encoding distinct isoforms have been identified for this gene.	transport /// signal transduction	phosphatidylinositol transporter activity	intracellular /// cytoplasm	---	---
209118_s_at	TUBA3	tubulin, alpha 3	0.000288	40	-2.0379	195	8.68	322	[RefSeq Summary:] Microtubules of the eukaryotic cytoskeleton perform essential and diverse functions and are composed of a heterodimer of alpha and beta tubulins. The genes encoding these microtubule constituents belong to the tubulin superfamily, which is composed of six distinct families. Genes from the alpha, beta and gamma tubulin families are found in all eukaryotes. The alpha and beta tubu…	microtubule-based movement /// protein polymerization	nucleotide binding /// GTPase activity /// structural molecule activity /// GTP binding	microtubule /// protein complex	---	---
