# Supplementary material for: Gene Expression Profiling during Early Acute Febrile Stage of Dengue Infection Can Predict the Disease Outcome
Source: PLoS One. 2009 Nov 19;4(11):e7892. doi: 10.1371/journal.pone.0007892 (PMC2775946; doi:10.1371/journal.pone.0007892)
Supplement: Material S5 — The EASE results for all 4 comparisons (D (DF+DHF) vs. ND, DF vs. ND, DHF vs. ND and DF vs DHF). (0.03 MB XLS) [file pone.0007892.s005.xls]

## Sheet: Sheet1
DF vs. DHF (40 genes)			D vs. ND (40 genes)			DF vs. ND (40 genes)			DHF vs. ND (40 genes)
Gene Category	EASE score	Bonferroni	Gene Category	EASE score	Bonferroni	Gene Category	EASE score	Bonferroni	Gene Category	EASE score	Bonferroni
immune response	3.91e-06	0.00119	endoplasmic reticulum	0.000148	0.0329	immune response	0.000653	0.142	endoplasmic reticulum	2.39e-05	0.00489
defense response	1.11e-05	0.00338	protein disulfide isomerase activity	0.0154	1	defense response	0.00131	0.283	membrane fraction	0.00563	1
response to biotic stimulus	2.26e-05	0.00689	intramolecular isomerase activity\, transposing S-S bonds	0.0154	1	response to biotic stimulus	0.00209	0.454	membrane	0.00802	1
copper/cadmium binding	3.12e-05	0.00953	membrane fraction	0.0218	1	ribonucleoprotein complex	0.0022	0.478	intramolecular isomerase activity\, transposing S-S bonds	0.0172	1
copper ion homeostasis	0.000152	0.0464	membrane	0.0225	1	ribosome	0.00289	0.628	protein disulfide isomerase activity	0.0172	1
response to external stimulus	0.000185	0.0565	protein disulfide oxidoreductase activity	0.023	1	cytosolic ribosome (sensu Eukarya)	0.00799	1	integral to membrane	0.022	1
response to pest/pathogen/parasite	0.000682	0.208	plasma membrane	0.0268	1	structural constituent of ribosome	0.00984	1	microsome	0.0238	1
transition metal ion homeostasis	0.00146	0.446				response to external stimulus	0.0223	1	vesicular fraction	0.0246	1
response to stress	0.00269	0.82				physiological process	0.03	1	cell fraction	0.0251	1
di-\, tri-valent inorganic cation homeostasis	0.00726	1				phospholipid transporter activity	0.0474	1	protein disulfide oxidoreductase activity	0.0257	1
metal ion homeostasis	0.0089	1				cytosol	0.0481	1
obsolete molecular function	0.0108	1
heavy metal sensitivity/resistance	0.0118	1
cation homeostasis	0.014	1
cell ion homeostasis	0.0165	1
ion homeostasis	0.0165	1
cell homeostasis	0.0201	1
homeostasis	0.0222	1
helicase activity	0.039	1
hydrolase activity\, acting on carbon-nitrogen (but not peptide) bonds\, in cyclic amidines	0.0477	1
cell	0.0499	1
